# Supplementary material for: The Effect of Glucose on the Interaction of Bisphenol A and Bovine Hemoglobin Characterized by Spectroscopic and Molecular Docking Techniques
Source: Int J Mol Sci. 2023 Sep 28;24(19):14708. doi: 10.3390/ijms241914708 (PMC10572490; doi:10.3390/ijms241914708)
Supplement: Supplementary file 1 [file ijms-24-14708-s001.zip]

Archive with 1 entries (1 files):
- ijms-2589317-supplementary.pdf
